# Supplementary material for: Population Size Predicts Lexical Diversity, but so Does the Mean Sea Level – Why It Is Important to Correctly Account for the Structure of Temporal Data
Source: PLoS One. 2016 Mar 3;11(3):e0150771. doi: 10.1371/journal.pone.0150771 (PMC4777502; doi:10.1371/journal.pone.0150771)
Supplement: S2 File — (TXT) [file pone.0150771.s002.txt]

/* Stata do file for:
Koplenig & M�ller-Spitzer (2015) - Population size predicts lexical diversity, but so does the mean sea level
last checked: 08/13 /2015
/

                                                                                                        

/* Random walk simulation */

clear
set obs 1
gen correlation=.
gen Dcorrelation=.

gen resid_correlation=. 
gen resid_Dcorrelation=.
save randomcorrs, replace 
 

clear  all
set maxvar 20000
set obs 600
gen year=_n

	/* set seed for reproducibility */
	set seed 326287
	forvalues i=1/10000 {
	
			drawnorm e`i', n(600) means(0) sds(1)
			
			* Random walk with drift
		
			gen t`i' = 0
			
			local initial=runiform(0.02,0.2)
			qui replace t`i' = `initial' + t`i'[_n-1] + e`i' if _n > 1
			drop e*
			di `i'
		}

* Discard first 500 observations as "burn in" period

drop if year < 501
replace year = year-500+1899


/* calc corrs */

merge 1:1 year using gmsl
tsset year, yearly
forvalues t1=1/10000 {
			
			/* levels */
			qui corr t`t1' gmsl
			local corr`t1'=r(rho)
			qui reg t`t1' gmsl
			capture drop resid
			qui predict resid, resid 
			qui corr resid L.resid  
			local resid_corr`t1'=r(rho)
			
			/* changes */
			qui corr D.t`t1' D.gmsl
			local Dcorr`t1'=r(rho)	
			qui reg D.t`t1' D.gmsl
			capture drop resid
			qui predict resid, resid 
			qui corr resid L.resid  
			local resid_Dcorr`t1'=r(rho)		
}

use randomcorrs, clear
forvalues t1=1/10000 {
			local new=_N+1
			set obs `new'
			replace correlation=`corr`t1'' in `new'
			replace Dcorrelation=`Dcorr`t1'' in `new' 
			
			replace resid_correlation=`resid_corr`t1'' in `new'   
			replace resid_Dcorrelation=`resid_Dcorr`t1'' in `new' 
			
}
save randomcorrs, replace

use randomcorrs, clear

/* Figure 4 */
histogram correlation, ///
	frequency normal normopts(lcolor(blue) lpattern(solid)) ///
	xlabel(-1(.25)1) ylabel(,nogrid) scheme(s2mono) graphregion(color(white)) ///
	fcolor(none) lcolor(orange) yscale(nofextend) xscale(nofextend) ///
	ytitle("") xtitle("") title("Correlation between levels")  ///
	saving(4a, replace) nodraw
	
histogram Dcorrelation, ///
	frequency normal normopts(lcolor(blue) lpattern(solid)) ///
	xlabel(-1(.25)1) ylabel(,nogrid) scheme(s2mono) graphregion(color(white)) ///
	fcolor(none) lcolor(orange) yscale(nofextend) xscale(nofextend) ///
	ytitle("") xtitle("") title("Correlation between changes")  ///
	saving(4b, replace) nodraw   
	
graph combine 4a.gph 4b.gph, cols(1) graphregion(color(white)) ysize(1) xsize(1)		        
graph export figure4.png, replace wid(2000)	   

capture erase 4a.gph
capture erase 4b.gph

/* correlation values mentioned in the text */

sum corr
sum corr if corr>.5
sum corr if corr>.75     

sum Dcorr, d

/* Figure 5 */
histogram resid_correlation, ///
	frequency normal normopts(lcolor(blue) lpattern(solid)) ///
	xlabel(-1(.25)1) ylabel(,nogrid) scheme(s2mono) graphregion(color(white)) ///
	fcolor(none) lcolor(orange) yscale(nofextend) xscale(nofextend) ///
	ytitle("") xtitle("") title("First order autocorrelation for levels")  ///
	saving(5a, replace) nodraw
	
histogram resid_Dcorrelation, ///
	frequency normal normopts(lcolor(blue) lpattern(solid)) ///
	xlabel(-1(.25)1) ylabel(,nogrid) scheme(s2mono) graphregion(color(white)) ///
	fcolor(none) lcolor(orange) yscale(nofextend) xscale(nofextend) ///
	ytitle("") xtitle("") title("First order autocorrelation for changes")  ///
	saving(5b, replace) nodraw   
	
graph combine 5a.gph 5b.gph, ///
cols(1) graphregion(color(white)) ysize(1) xsize(1)		        
graph export figure5.png, replace wid(2000)	   

capture erase 5a.gph
capture erase 5b.gph

/* correlation values mentioned in the text */

sum resid_corr
    

sum resid_Dcorr 


/* program to download and
prepare the Google data */

capture program drop get1gram
program get1gram
foreach language in eng-us eng-gb rus ger spa fre ita {
	/* confirm existence of file */
	capture confirm file `language'_1gram.dta
	
	if _rc {
	global itisnotavailable no
	}
	else {
		global itisnotavailable yes
	}
	if `"$itisnotavailable"'=="no" {
	
		/* download totalcounts */
		copy http://storage.googleapis.com/books/ngrams/books/googlebooks-`language'-all-totalcounts-20120701.txt total_`language'.txt , replace
		
		/* make the file stata readable */                                                                       
		filefilter total_`language'.txt cleanedfile_`language'.txt, from(\t) to(\n) replace 
		
		/* import the data */
		
		import delimited cleanedfile_`language'.txt, delimiters(",") ///
			varnames(nonames)  bindquotes(nobind) stripquote(no) case(preserve) encoding(UTF-8) clear 
		
		gen year=real(v1)
		drop v1
		order year
		ren v2 match
		ren v3 pages 
		ren v4 volumes	
		drop if year==.
		save `language'_totalcounts, replace
		capture erase cleanedfile_`language'.txt
		capture erase total_`language'.txt
		
		local max=_N
		local years
		gsort -year
		forvalues i=1/`max' {
			local year=year[`i']
			local years `"`years' `year'"'
		}
		
		/* import the data per letter */
		
		if "`language'"=="" {
			local letters `"punctuation 0 1 2 3 4 5 6 7 8 9 a b c d e f g h i j k l m n o p q r s t u v w x y z"'
		}
		else {
		local letters `"other punctuation 0 1 2 3 4 5 6 7 8 9 a b c d e f g h i j k l m n o p q r s t u v w x y z"'
		}
		
		foreach letter of local letters {
		quietly { 
			/* confirm existence of file */
			capture confirm file `language'_1gram_`letter'.dta
			
			if _rc {
			global startit no
			}
			else {
				global startit yes
			}
			if `"$startit"'=="no" { 
				noisily display `"`language' `letter' `y'"'	
			/* download */
			copy http://storage.googleapis.com/books/ngrams/books/googlebooks-`language'-all-1gram-20120701-`letter'.gz `letter'_`language'.gz, replace	
			/* use a program to unzip gz files
			I use 7-zip */
			/* get current directory */
			local dir `c(pwd)'
			cd "C:\\Program Files\\7-Zip"
			!7z -y e "`dir'\\`letter'_`language'.gz"  -o"`dir'" `letter'_`language' -r
			cd "`dir'"
			!ren `letter'_`language' `letter'_`language'.raw
			/* import data */
			import delimited word year match volume using `letter'_`language'.raw, delimiters("\t") ///
			varnames(nonames)  bindquotes(nobind) stripquote(no) case(preserve) encoding(UTF-8) clear 
			capture erase `letter'_`language'.gz
			capture erase `letter'_`language'.raw 
			/* words longer than 1000 chars are being deleted */
			gen length=length(word)
			drop if length>1000
			sum length
			local max=r(max)
			drop length
			gen str`max' word2=word
			drop word
			ren word2 word
			order word
			
			/* keep only words with POS info at the end of a string */
			drop if !ustrregexm(word,"_")	 	
			
			/* 	reshape the data to wide format */
		 	foreach y of local years {	
		 		preserve
		 		keep if y==`y'
		 		rename match match`y'
		 		rename volume volume`y'
		 		drop year	 		
				compress word
				save `language'_1gram_`letter'_`y', replace
				restore
				drop if year==`y'
			}
		
			/* merge the data */
			local start=2009
			if "`language'"=="eng" {
				local start=2008
			}
			use `language'_1gram_`letter'_`start', clear
		
			foreach y of local years {
		 	merge 1:1 word using `language'_1gram_`letter'_`y', nogenerate
			capture erase `language'_1gram_`letter'_`y'.dta  	
			}

			gen wordclass=.
			capture label define wc 1 "NOUN" 2 "VERB" 3 "ADJ" 4 "ADV" 5 "PRON" 6 "DET" 7 "ADP" 8 "NUM" 9 "CONJ" 10 "PRT" 11 "PUNCTUATION" 12 "OTHER" 13 "END" 14 "START"
			label value wordclass wc	
			
			replace wordclass=1 if   ustrright(word, 5) =="_NOUN"		                                                            
			replace wordclass=2 if   ustrright(word, 5) =="_VERB"	                                                              
			replace wordclass=3 if   ustrright(word, 4) =="_ADJ"	                                                                
			replace wordclass=4 if   ustrright(word, 4) =="_ADV"	                                                                
			replace wordclass=5 if   ustrright(word, 5) =="_PRON"                                                                
			replace wordclass=6 if   ustrright(word, 4) =="_DET"	                                                                
			replace wordclass=7 if   ustrright(word, 4) =="_ADP"                                                                
			replace wordclass=8 if   ustrright(word, 4) =="_NUM"	                                                                
			replace wordclass=9 if   ustrright(word, 5) =="_CONJ"	                                                              
			replace wordclass=10 if  ustrright(word, 4) =="_PRT" 
			replace wordclass=11 if  ustrright(word, 2) ==`"_."'
			replace wordclass=12 if  ustrright(word, 2) =="_X"
		 	drop if wordclass==.
			
			replace word=usubinstr(word,`"_NOUN"',"",.) if wordclass==1
			replace word=usubinstr(word,`"_VERB"',"",.) if wordclass==2
			replace word=usubinstr(word,`"_ADJ"',"",.) if wordclass==3
			replace word=usubinstr(word,`"_ADV"',"",.) if wordclass==4
			replace word=usubinstr(word,`"_PRON"',"",.) if wordclass==5
			replace word=usubinstr(word,`"_DET"',"",.) if wordclass==6
			replace word=usubinstr(word,`"_ADP"',"",.) if wordclass==7
			replace word=usubinstr(word,`"_NUM"',"",.) if wordclass==8
			replace word=usubinstr(word,`"_CONJ"',"",.) if wordclass==9
			replace word=usubinstr(word,`"_PRT"',"",.) if wordclass==10
			replace word=usubinstr(word,`"_."',"",.) if wordclass==11
			replace word=usubinstr(word,`"_X"',"",.) if wordclass==12
		
				 
			compress
			order word*
			save `language'_1gram_`letter', replace
			winexec C:\Program Files (x86)\Stata14\StataMP-64 -q do F:\google_ngram\get1gram_newinstance 
			clear
			exit, STATA
			}
		}
		}
		quietly {
		use `language'_1gram_punctuation, clear
		if "`language'"=="" {
			local letters `"0 1 2 3 4 5 6 7 8 9 a b c d e f g h i j k l m n o p q r s t u v w x y z"'
		}
		else {
		local letters `"other 0 1 2 3 4 5 6 7 8 9 a b c d e f g h i j k l m n o p q r s t u v w x y z"'
		}
		
		
		foreach letter of local letters {
		 append using `language'_1gram_`letter'
		 noisily di "`language' append `letter'"
		 }
		}
		
		/* save the data */
		compress
		save `language'_1gram, replace 
	}
}
		end  
		

get1gram 

/* Calculate the type token ratio */

foreach language in rus ger fre spa ita eng-gb eng-us chi-sim {

*
/* create empty dataset to store the data */
clear
set obs 110
gen year=1899+_n
local 1a="`language'"
if "`language'"=="eng-gb" {
local 1a="enggb"
}
if "`language'"=="eng-us" {
local 1a="engus"
}
if "`language'"=="chi-sim" {
local 1a="chisim"
}


gen double ttr_`1a'=.
gen double tokens_`1a'=.
gen double types_`1a'=.
save `language'_ttr, replace

quietly {

/*start for chinese: 1950 */
local start 1900
if "`language'"=="chisim" {
	local start 1950
}
forvalues y=`start'/2000{
	/* set seed for reproducibility */
	set seed 326287
	use word wordclass match`y' if match`y'!=. using `language'_1gram, clear
	/* sample 1,010,000 tokens */
	sum match`y'
	local sample`y'=1010000/r(sum)
	replace match`y'=rbinomial(match`y', `sample`y'')
	drop if match`y'==0
	expand match`y'
	gen random=runiform()
	sort random
	drop random
	drop if _n>1000000
	replace match`y'=1
	/* calculate ttr */
	collapse (sum) match`y', by(word) fast
	sum match`y'
	local ttr`y'=r(N)/r(sum)
	local types`y'=r(N)
	local tokens`y'=r(sum)
	noisily di "`language' / `y' / ttr: `ttr`y'' (tokens: `tokens`y'')"
	use `language'_ttr, clear
	replace ttr=`ttr`y'' if year==`y'
	replace tokens=`tokens`y'' if year==`y'
	replace types=`types`y'' if year==`y'
	save `language'_ttr, replace
	
}
}
	use `language'_ttr, clear
	drop if ttr==.
	save `language'_ttr, replace
}
                                                                                                        
/* correlate ttr with population stats + global mean sea level */

/* empty dataset to store the correlation coefficients */

clear
set obs 8
gen str language=""
local i=1
foreach lang in chisim enggb engus fre ita ger rus spa {                                                      
	replace language="`lang'" in `i'
	capture `++i'                                                          
	} 
gen corr_pop=.
gen corr_gmsl=.
gen p_pop=.
gen p_gmsl=.
gen Dcorr_pop=.
gen Dcorr_gmsl=.
gen Dp_pop=.
gen Dp_gmsl=.
save correlations, replace                                                        
                                                                                                         
copy http://www.nature.com/nature/journal/v517/n7535/source_data/nature14093-f2.xls gmsl.xlsx, replace	 
                                                                                                         
import excel gmsl.xlsx, sheet("Sheet1") cellrange(A3:G114) firstrow clear              
                                                                                                         
keep Year Global                                                                                         
ren Year year                                                                                            
ren Global gmsl                                                                                          
                                                                                                         
save gmsl, replace                                                                                       
                                                                                                         
import excel Koplenig_MuellerSpitzer_2015_S1.xlsx, sheet("Tabelle1") cellrange(A2:I103) firstrow clear
                                                                                                         
                                                                                                                                                                                                                 
foreach lang in chi-sim eng-gb eng-us fre ita ger rus spa {                                                      
	merge 1:1 year using `lang'_ttr, nogenerate                                                            
	} 

tsset y,y                                                                                                
                                                                               
		                                                                                                       
merge 1:1 year using gmsl, nogenerate  	
***************************************************************************************************************************	
/* 
NB: Alternatively, you can directly start here, 
by importing the final datatset using this command:

import delimited Koplenig_MuellerSpitzer_2015_S3.csv, clear 
*/	                                                                                                     
***************************************************************************************************************************	                                                                                                       
                                                                  
tsset y,y                                                                                               
                                                                                                   
keep if tin(1900,2000)	  	   


/* unit root rest */

foreach type in pop_chisim pop_enggb pop_engus pop_fre pop_ita pop_ger pop_rus pop_spa gmsl ttr_chisim ttr_enggb ttr_engus ttr_fre ttr_ita ttr_ger ttr_rus ttr_spa {
	qui dfuller `type', lags(1)
	local p: di %3.2f r(p)
	noisily di "`type': `p'"
}

foreach type in pop gmsl {
foreach lang in chisim enggb engus fre ita ger rus spa {  
	if "`type'"=="gmsl" {
		local tocorr gmsl
	}                 
	else {
	 	local tocorr `type'_`lang'
	}                                   
	qui cor `tocorr' ttr_`lang'
	local corr=r(rho)
	/* get the p values */
	qui reg `tocorr' ttr_`lang'
	local p=2*ttail(e(N)-2,(sqrt(e(r2)*(e(N)-2)/(1-e(r2)))))
	/* repeat for first differences */  
	qui cor D.`tocorr' D.ttr_`lang'
	local Dcorr=r(rho)
	/* get the p values */
	qui reg D.`tocorr' D.ttr_`lang'
	local Dp=2*ttail(e(N)-2,(sqrt(e(r2)*(e(N)-2)/(1-e(r2))))) 	
	preserve
	use correlations, clear
	replace corr_`type'=`corr' if language=="`lang'" 
	replace p_`type'=`p' if language=="`lang'"
	replace Dcorr_`type'=`Dcorr' if language=="`lang'" 
	replace Dp_`type'=`Dp' if language=="`lang'"
	save correlations, replace   
	restore                                                     
	}                                                                                                      
} 

/* Spanish example */

qui reg types_spa pop_spa 
local bw: di %3.2f _b[pop_spa]*10
local r2: di %3.2f e(r2)
di "b: `bw' r2: `r2'"  

/* German - Chinese example */

qui reg types_ger pop_chi
local bw: di %3.2f _b[pop_chisim]*1000
local corr: di %3.2f sqrt(e(r2))
di "b: `bw' r2: `corr'"   

pwcorr types_ger pop_chi, sig

pwcorr D.ttr_ger D.pop_chi, sig
 


/* program to plot the data */
 capture program drop plot_it
 program plot_it
 args language type title
	if "`type'"=="gmsl" {
		local tocorr gmsl
	}                 
	else {
	 	local tocorr `type'_`language'
	}  
	preserve
	keep if ttr_`language'!=.                             
	qui cor `tocorr' ttr_`language' 
 	local corr: di %3.2f r(rho)
 	tw (scatter ttr_`language' `tocorr', msymbol(oh) mcolor(orange)) ///
  (lfit ttr_`language' `tocorr', lcolor(blue) lpattern(solid)) , ///
 	ylabel(minmax, format(%4.3f) labsize(small) nogrid) ///
	xlabel(minmax, format(%12.1fc) labsize(small) nogrid) ///
	ytitle("") xtitle("") ///
	legend(off) ///
	graphregion(color(white)) plotregion(m(medlarge)) ///
	yscale(nofextend ) xscale(nofextend) ///
	scheme(s2mono) title("`title'") nodraw ///
	note(`"{it: r} = `corr'"', size(small) ring(0) position(5)) 
	graph save `language'.gph, replace
	restore
 end
 
 plot_it engus pop `"American English"' 
 plot_it enggb pop `"British English"'  
 plot_it chisim pop `"Chinese (simplified)"' 
 plot_it fre   pop `"French"'
 plot_it ger   pop `"German"'
 plot_it ita   pop `"Italian"'
 plot_it rus   pop `"Russian"'
 plot_it spa   pop `"Spanish"'	
 
 graph combine ///  
 	engus.gph ///
	enggb.gph ///
	chisim.gph ///
	fre.gph   ///
	ger.gph   ///
	ita.gph   ///
	rus.gph   ///
	spa.gph   ///
	, graphregion(color(white)) cols(3) xsize(1) ysize(1) ///
	b1title("Population size") l1title("Type-token ratio")
	graph export figure1.png, replace wid(2000)
	
 plot_it engus gmsl `"American English"' 
 plot_it enggb gmsl `"British English"'
 plot_it chisim gmsl`"Chinese (simplified)"'  
 plot_it fre   gmsl `"French"'
 plot_it ger   gmsl `"German"'
 plot_it ita   gmsl `"Italian"'
 plot_it rus   gmsl `"Russian"'
 plot_it spa   gmsl `"Spanish"'	
 
 graph combine ///  
 	engus.gph ///
	enggb.gph ///
	chisim.gph ///	
	fre.gph   ///
	ger.gph   ///
	ita.gph   ///
	rus.gph   ///
	spa.gph   ///
	, graphregion(color(white)) cols(3) xsize(1) ysize(1) ///
	b1title("Global mean sea level") l1title("Type-token ratio")
	graph export figure2.png, replace wid(2000)

/* program to plot the data */
 capture program drop plot_it
 program plot_it
 args language title
	preserve
	keep if ttr_`language'!=.                             
/* smooth */
tssmooth ma ma=ttr_`language',w(10 1 10)
 	tw (tsline ttr_`language', lcolor(orange)) ///
  (tsline ma, lcolor(blue) lpattern(solid)) , ///
 	ylabel(minmax, format(%4.3f) labsize(small) nogrid) ///  
 	tlabel(#3) ///
	ytitle("") xtitle("") ///
	legend(off) ///
	graphregion(color(white)) plotregion(m(medlarge)) ///
	yscale(nofextend ) xscale(nofextend) ///
	scheme(s2mono) title("`title'") nodraw 
	graph save `language'.gph, replace
	restore
 end
 
 plot_it engus `"Amercian English"' 
 plot_it enggb `"British English"'  
 plot_it chisim `"Chinese (simplified)"' 
 plot_it fre   `"French"'
 plot_it ger   `"German"'
 plot_it ita   `"Italian"'
 plot_it rus   `"Russian"'
 plot_it spa   `"Spanish"'
 
  graph combine ///  
 	engus.gph ///
	enggb.gph ///
	chisim.gph ///	
	fre.gph   ///
	ger.gph   ///
	ita.gph   ///
	rus.gph   ///
	spa.gph   ///
	, graphregion(color(white)) cols(3) xsize(1) ysize(1) ///
	l1title("Type-token ratio")
	graph export figure3.png, replace wid(2000)

/* cleaning up */

foreach lang in enggb engus fre ita ger rus spa chisim {
	capture erase `lang'.gph
}
/* export final dataset */
export delimited using "F:\google_ngram\Koplenig_MuellerSpitzer_2015_S3.csv", replace

/* additional regression analysis */
foreach lang in chisim enggb engus fre ita ger rus spa {                                                      
 qui reg types_`lang' pop_`lang'	
 local bw = _b[pop_`lang']
 di "`lang': `bw'"                                                            
	}  


exit	


contact: koplenig@ids-mannheim.de		                                                                                              
