# Supplementary material for: Population Size Predicts Lexical Diversity, but so Does the Mean Sea Level – Why It Is Important to Correctly Account for the Structure of Temporal Data
Source: PLoS One. 2016 Mar 3;11(3):e0150771. doi: 10.1371/journal.pone.0150771 (PMC4777502; doi:10.1371/journal.pone.0150771)
Supplement: S3 File — (TXT) [file pone.0150771.s003.txt]

year,pop_chisim,pop_enggb,pop_engus,pop_fre,pop_ger,pop_ita,pop_rus,pop_spa,ttr_chisim,tokens_chisim,types_chisim,ttr_enggb,tokens_enggb,types_enggb,ttr_engus,tokens_engus,types_engus,ttr_fre,tokens_fre,types_fre,ttr_ita,tokens_ita,types_ita,ttr_ger,tokens_ger,types_ger,ttr_rus,tokens_rus,types_rus,ttr_spa,tokens_spa,types_spa,gmsl
1900,400000,354059,762122,389000,563562,324750,711620,18594,,,,.069937,1000000,69937,.063056,1000000,63056,.072363,1000000,72363,.091515,1000000,91515,.108604,1000000,108604,.151121,1000000,151121,.07579,1000000,75790,-131.14939666023
1901,402243,375181,775840,389800,568700,320454,725420,18618.1,,,,.070078,1000000,70078,.06403,1000000,64030,.072868,1000000,72868,.092045,1000000,92045,.107875,1000000,107875,.149837,1000000,149837,.076013,1000000,76013,-130.499706606528
1902,404498,375289,791630,390500,577700,325956,739320,18723,,,,.068892,1000000,68892,.064516,1000000,64516,.07278,1000000,72780,.091194,1000000,91194,.109194,1000000,109194,.149214,1000000,149214,.077458,1000000,77458,-129.768858806446
1903,406765,379575,806320,391200,586300,329612,753420,18736.9,,,,.068477,1000000,68477,.064787,1000000,64787,.072807,1000000,72807,.092071,1000000,92071,.107735,1000000,107735,.149498,1000000,149498,.075619,1000000,75619,-128.848348930841
1904,409046,383911,821660,391900,594700,332183,767620,18984,,,,.06884,1000000,68840,.06373,1000000,63730,.07385,1000000,73850,.090975,1000000,90975,.109227,1000000,109227,.149726,1000000,149726,.079224,1000000,79224,-128.095854210876
1905,411339,388295,838220,392200,606415,334761,781820,19116,,,,.069103,1000000,69103,.065515,1000000,65515,.07261,1000000,72610,.093332,1000000,93332,.108697,1000000,108697,.145975,1000000,145975,.079151,1000000,79151,-127.561177304677
1906,413645,392731,854500,392700,611500,337332,796120,19249,,,,.069343,1000000,69343,.064735,1000000,64735,.074458,1000000,74458,.093068,1000000,93068,.10809,1000000,108090,.144108,1000000,144108,.079609,1000000,79609,-126.465030922668
1907,415964,397217,870080,392700,620100,336407,810520,19383,,,,.068777,1000000,68777,.066861,1000000,66861,.073038,1000000,73038,.096522,1000000,96522,.108085,1000000,108085,.148289,1000000,148289,.077774,1000000,77774,-125.094494711671
1908,418297,401754,887100,393700,628600,339098,825020,19565.9,,,,.069226,1000000,69226,.065843,1000000,65843,.072916,1000000,72916,.093413,1000000,93413,.108949,1000000,108949,.147038,1000000,147038,.079261,1000000,79261,-123.987636429658
1909,420642,406342,904900,394300,637200,342698,839620,19712.6,,,,.068782,1000000,68782,.065162,1000000,65162,.073858,1000000,73858,.096177,1000000,96177,.109704,1000000,109704,.150483,1000000,150483,.080244,1000000,80244,-122.605055783026
1910,423000,405336,922285,395400,649260,345652,854320,19927.2,,,,.071143,1000000,71143,.065973,1000000,65973,.074634,1000000,74634,.095958,1000000,95958,.109376,1000000,109376,.149881,1000000,149881,.077472,1000000,77472,-120.361089266986
1911,427662,411260,938630,396200,653600,351318,869120,20090.6,,,,.066807,1000000,66807,.066532,1000000,66532,.074071,1000000,74071,.094915,1000000,94915,.108918,1000000,108918,.146721,1000000,146721,.079076,1000000,79076,-117.66391502138
1912,432375,411235,953350,396700,661500,352692,884020,20231.2,,,,.068099,1000000,68099,.067395,1000000,67395,.074315,1000000,74315,.098748,1000000,98748,.110821,1000000,110821,.153501,1000000,153501,.079232,1000000,79232,-114.868931136226
1913,437140,413344,972250,397700,669800,352390,899020,20372.7,,,,.069218,1000000,69218,.06708,1000000,67080,.074641,1000000,74641,.097497,1000000,97497,.110088,1000000,110088,.146877,1000000,146877,.078997,1000000,78997,-112.16756363307
1914,441958,417079,991110,332200,671800,355978,915000,20515.2,,,,.068036,1000000,68036,.066618,1000000,66618,.074728,1000000,74728,.096157,1000000,96157,.109453,1000000,109453,.15105,1000000,151050,.080661,1000000,80661,-109.823078476153
1915,446829,401297,1005460,333800,678490,361201,930000,20658.7,,,,.069482,1000000,69482,.066129,1000000,66129,.069662,1000000,69662,.095689,1000000,95689,.108573,1000000,108573,.150206,1000000,150206,.081709,1000000,81709,-108.143300895844
1916,451753,392947,1019610,328500,675800,365464,920000,20803.2,,,,.06827,1000000,68270,.066732,1000000,66732,.070281,1000000,70281,.093768,1000000,93768,.106218,1000000,106218,.151086,1000000,151086,.080651,1000000,80651,-107.572149442566
1917,456732,385213,1032680,325000,671550,366024,910000,20948.7,,,,.064468,1000000,64468,.066167,1000000,66167,.068795,1000000,68795,.094899,1000000,94899,.106433,1000000,106433,.151269,1000000,151269,.080732,1000000,80732,-107.413648321462
1918,461766,382870,1032080,328300,645650,365829,900000,21095.3,,,,.064766,1000000,64766,.065884,1000000,65884,.068789,1000000,68789,.092264,1000000,92264,.105996,1000000,105996,.145602,1000000,145602,.080051,1000000,80051,-107.135715521036
1919,466855,416201,1045140,319700,603247,363700,890000,21242.8,,,,.066392,1000000,66392,.064671,1000000,64671,.071658,1000000,71658,.093866,1000000,93866,.105538,1000000,105538,.14783,1000000,147830,.080228,1000000,80228,-106.399942721334
1920,472000,423884,1060216,390000,621260,378370,880000,21303.2,,,,.066725,1000000,66725,.066441,1000000,66441,.072326,1000000,72326,.092547,1000000,92547,.105841,1000000,105841,.145329,1000000,145329,.080611,1000000,80611,-105.425813779591
1921,473673,437165,1085380,392400,606258,387560,870000,21502.8,,,,.069552,1000000,69552,.066003,1000000,66003,.072605,1000000,72605,.093838,1000000,93838,.105825,1000000,105825,.149077,1000000,149077,.080467,1000000,80467,-105.528099782884
1922,475352,443315,1100490,394200,611854,387900,877550,21658.2,,,,.069593,1000000,69593,.065611,1000000,65611,.0727,1000000,72700,.095109,1000000,95109,.105325,1000000,105325,.152433,1000000,152433,.081396,1000000,81396,-106.359022119512
1923,477037,445631,1119470,398800,615773,391360,899000,21763.1,,,,.070135,1000000,70135,.067278,1000000,67278,.073648,1000000,73648,.092649,1000000,92649,.105616,1000000,105616,.147727,1000000,147727,.081074,1000000,81074,-107.109379527481
1924,478728,448856,1141090,403100,619524,394010,910000,21966.6,,,,.069309,1000000,69309,.067139,1000000,67139,.073784,1000000,73784,.096114,1000000,96114,.106893,1000000,106893,.146579,1000000,146579,.080354,1000000,80354,-107.494250718924
1925,480425,450400,1158290,406100,633630,396930,922000,22127.7,,,,.069128,1000000,69128,.06785,1000000,67850,.074448,1000000,74448,.098899,1000000,98899,.108583,1000000,108583,.148674,1000000,148674,.084255,1000000,84255,-107.730994995344
1926,482128,452196,1173970,408700,628659,395846,934590,22290.2,,,,.071167,1000000,71167,.066825,1000000,66825,.075736,1000000,75736,.097668,1000000,97668,.108116,1000000,108116,.148498,1000000,148498,.082299,1000000,82299,-107.496760097957
1927,483837,454330,1190350,409400,632523,396810,945900,22444.2,,,,.07034,1000000,70340,.069673,1000000,69673,.074738,1000000,74738,.097044,1000000,97044,.109674,1000000,109674,.145862,1000000,145862,.083449,1000000,83449,-107.04618197762
1928,485552,455800,1205090,410500,643900,400540,957340,23093,,,,.069895,1000000,69895,.068607,1000000,68607,.07585,1000000,75850,.100041,1000000,100041,.109015,1000000,109015,.151448,1000000,151448,.08455,1000000,84550,-106.486393440003
1929,487273,456700,1217700,412300,647400,404450,968930,23327,,,,.070006,1000000,70006,.068549,1000000,68549,.07382,1000000,73820,.098455,1000000,98455,.109281,1000000,109281,.151502,1000000,151502,.084118,1000000,84118,-104.765536070533
1930,489000,458700,1232027,416100,653000,407030,980650,23563.9,,,,.069571,1000000,69571,.067942,1000000,67942,.074898,1000000,74898,.100076,1000000,100076,.111375,1000000,111375,.153598,1000000,153598,.085367,1000000,85367,-102.734683555383
1931,492095,449374,1241490,418600,654200,411767,992520,23786,,,,.069231,1000000,69231,.069566,1000000,69566,.076178,1000000,76178,.100014,1000000,100014,.111612,1000000,111612,.152552,1000000,152552,.085191,1000000,85191,-100.284765859643
1932,495209,463300,1249490,418600,657200,415800,1004530,24010,,,,.066924,1000000,66924,.068968,1000000,68968,.076796,1000000,76796,.098091,1000000,98091,.11126,1000000,111260,.150228,1000000,150228,.085076,1000000,85076,-97.8099484649331
1933,498343,462500,1256900,418900,660316,419300,1016690,24236,,,,.06797,1000000,67970,.070199,1000000,70199,.077129,1000000,77129,.099723,1000000,99723,.110259,1000000,110259,.151274,1000000,151274,.084109,1000000,84109,-96.0204244688441
1934,501497,466600,1264850,419500,664100,418060,1028990,24464,,,,.068697,1000000,68697,.069059,1000000,69059,.077401,1000000,77401,.096908,1000000,96908,.110342,1000000,110342,.148082,1000000,148082,.084779,1000000,84779,-94.5557011200784
1935,504671,468700,1273620,419400,668700,422170,1041440,24583.1,,,,.067671,1000000,67671,.070476,1000000,70476,.078554,1000000,78554,.098721,1000000,98721,.112121,1000000,112121,.150636,1000000,150636,.085159,1000000,85159,-92.1906522922401
1936,507864,464600,1281810,419100,673500,424446,1054040,24926,,,,.06884,1000000,68840,.070451,1000000,70451,.078089,1000000,78089,.100358,1000000,100358,.112614,1000000,112614,.150771,1000000,150771,.084434,1000000,84434,-89.1978852314322
1937,511078,472900,1289610,419300,678300,435780,1066800,25161,,,,.068582,1000000,68582,.069833,1000000,69833,.078128,1000000,78128,.100104,1000000,100104,.113381,1000000,113381,.151122,1000000,151122,.084842,1000000,84842,-85.67853987246861
1938,514313,474900,1299690,419600,680720,438430,1079700,25398,,,,.067676,1000000,67676,.069619,1000000,69619,.078999,1000000,78999,.099982,1000000,99982,.112406,1000000,112406,.150883,1000000,150883,.084618,1000000,84618,-81.9652845935659
1939,517568,477600,1310280,400000,696225,443940,1083770,25637,,,,.067996,1000000,67996,.069871,1000000,69871,.077065,1000000,77065,.101649,1000000,101649,.11244,1000000,112440,.150686,1000000,150686,.083422,1000000,83422,-79.6483948961686
1940,520843,482200,1321651,390000,707470,437870,1100980,25878,,,,.068934,1000000,68934,.070359,1000000,70359,.07855,1000000,78550,.098474,1000000,98474,.110565,1000000,110565,.151425,1000000,151425,.085795,1000000,85795,-78.3820194159422
1941,524139,482200,1334020,378000,719167,448300,1115000,26084,,,,.069523,1000000,69523,.069535,1000000,69535,.076216,1000000,76216,.096556,1000000,96556,.109713,1000000,109713,.150277,1000000,150277,.086651,1000000,86651,-76.8707138377481
1942,527456,484000,1348600,377000,726200,453870,1120000,26291,,,,.064624,1000000,64624,.070545,1000000,70545,.078102,1000000,78102,.096437,1000000,96437,.110052,1000000,110052,.142655,1000000,142655,.08702,1000000,87020,-75.27906061959619
1943,530795,487900,1367390,370800,714000,448300,1100000,26500,,,,.063954,1000000,63954,.070279,1000000,70279,.075378,1000000,75378,.090628,1000000,90628,.107915,1000000,107915,.141413,1000000,141413,.087654,1000000,87654,-73.52940684302941
1944,534154,490200,1383970,365000,705390,449400,1080000,26710,,,,.062777,1000000,62777,.070548,1000000,70548,.078024,1000000,78024,.09589,1000000,95890,.110256,1000000,110256,.14574,1000000,145740,.087455,1000000,87455,-71.78889890284169
1945,537534,491900,1399280,380000,696770,454150,1060000,26922,,,,.065061,1000000,65061,.069386,1000000,69386,.073096,1000000,73096,.090958,1000000,90958,.101962,1000000,101962,.146093,1000000,146093,.087097,1000000,87097,-69.0286012150216
1946,540936,492200,1413890,403200,688170,453800,1050000,27136,,,,.067075,1000000,67075,.070175,1000000,70175,.074514,1000000,74514,.095844,1000000,95844,.103395,1000000,103395,.147218,1000000,147218,.087219,1000000,87219,-65.3776077568231
1947,544359,495200,1441260,407400,679560,457200,1040000,27552.5,,,,.067572,1000000,67572,.070647,1000000,70647,.073826,1000000,73826,.097715,1000000,97715,.102553,1000000,102553,.146472,1000000,146472,.087182,1000000,87182,-63.1491300559418
1948,547804,500260,1466310,412100,673650,463810,1030000,27593,,,,.068152,1000000,68152,.070858,1000000,70858,.076447,1000000,76447,.095942,1000000,95942,.105878,1000000,105878,.146168,1000000,146168,.088615,1000000,88615,-62.0452338732369
1949,541670,503240,1491880,416000,680800,467330,1020000,27811,,,,.06806,1000000,68060,.072094,1000000,72094,.077827,1000000,77827,.098161,1000000,98161,.106904,1000000,106904,.145857,1000000,145857,.088866,1000000,88866,-61.0954957353778
1950,556613,506160,1513258,418290,683770,471040,1014380,28009,.039239,1000000,39239,.06837,1000000,68370,.071099,1000000,71099,.078557,1000000,78557,.100353,1000000,100353,.107986,1000000,107986,.145909,1000000,145909,.08849,1000000,88490,-59.5121151382886
1951,563000,505620,1542870,420340,688790,474170,1039070,28236,.024529,1000000,24529,.068278,1000000,68278,.071468,1000000,71468,.078403,1000000,78403,.100466,1000000,100466,.108298,1000000,108298,.145138,1000000,145138,.089371,1000000,89371,-57.3817524111527
1952,574820,507230,1569540,423240,691870,476660,1057420,28474,.027661,1000000,27661,.071082,1000000,71082,.072085,1000000,72085,.079211,1000000,79211,.10041,1000000,100410,.107417,1000000,107417,.145979,1000000,145979,.08794,1000000,87940,-55.4506780564442
1953,587960,508620,1595650,426680,695280,479570,1076340,28713,.025086,1000000,25086,.070666,1000000,70666,.072987,1000000,72987,.077746,1000000,77746,.100073,1000000,100073,.109379,1000000,109379,.144502,1000000,144502,.08807,1000000,88070,-54.1466530162207
1954,602660,510460,1623910,430400,699390,482990,1095320,28955,.022496,1000000,22496,.071609,1000000,71609,.072156,1000000,72156,.080147,1000000,80147,.099952,1000000,99952,.108672,1000000,108672,.146424,1000000,146424,.088109,1000000,88109,-53.5649663534621
1955,614479,511990,1652750,434280,703260,486330,1114020,29199,.01762,1000000,17620,.070242,1000000,70242,.071798,1000000,71798,.080075,1000000,80075,.102304,1000000,102304,.109556,1000000,109556,.147376,1000000,147376,.089097,1000000,89097,-53.3119041565764
1956,627393,514060,1682210,438250,707240,489200,1132180,29445,.01776,1000000,17760,.070876,1000000,70876,.072547,1000000,72547,.07787,1000000,77870,.10106,1000000,101060,.109703,1000000,109703,.148154,1000000,148154,.087508,1000000,87508,-52.8424635724439
1957,640629,516320,1712740,442360,711740,491810,1149730,29693,.017728,1000000,17728,.071172,1000000,71172,.072701,1000000,72701,.078411,1000000,78411,.101692,1000000,101692,.107561,1000000,107561,.14763,1000000,147630,.088578,1000000,88578,-52.4337651182373
1958,654159,518420,1741410,446730,716470,494750,1166660,29943,.018145,1000000,18145,.073544,1000000,73544,.073434,1000000,73434,.078795,1000000,78795,.0973,1000000,97300,.109299,1000000,109299,.147419,1000000,147419,.089361,1000000,89361,-52.1518580215069
1959,667964,521280,1770730,451500,721740,500255,1175340,30195,.018332,1000000,18332,.074184,1000000,74184,.073551,1000000,73551,.078372,1000000,78372,.100422,1000000,100422,.108717,1000000,108717,.147524,1000000,147524,.088179,1000000,88179,-51.8665606600874
1960,682024,523720,1793232,456840,726740,503739,1190458,30776.9,.019696,1000000,19696,.072304,1000000,72304,.073819,1000000,73819,.079456,1000000,79456,.100534,1000000,100534,.109354,1000000,109354,.14637,1000000,146370,.08605,1000000,86050,-51.5741065709151
1961,658590,528160,1836910,462770,733000,505230,1207656,31066,.021316,1000000,21316,.073388,1000000,73388,.07393,1000000,73930,.07887,1000000,78870,.099359,1000000,99359,.109332,1000000,109332,.145802,1000000,145802,.087112,1000000,87112,-51.4082697635297
1962,672950,533410,1865380,469170,739390,508430,1220000,31393,.020273,1000000,20273,.074279,1000000,74279,.074309,1000000,74309,.078041,1000000,78041,.100789,1000000,100789,.108459,1000000,108459,.146991,1000000,146991,.087272,1000000,87272,-51.4630772501293
1963,691720,536780,1892420,475720,745440,511980,1233000,31723,.023128,1000000,23128,.075467,1000000,75467,.076185,1000000,76185,.07787,1000000,77870,.098544,1000000,98544,.110391,1000000,110391,.145471,1000000,145471,.086566,1000000,86566,-51.701458032343
1964,704990,540660,1918890,481960,749630,519068,1247000,32056,.02178,1000000,21780,.075709,1000000,75709,.074798,1000000,74798,.078033,1000000,78033,.100645,1000000,100645,.110979,1000000,110979,.147627,1000000,147627,.087221,1000000,87221,-51.8102826966146
1965,754452,544360,1943030,487580,756470,523179,1263091,32262.3,.022025,1000000,22025,.075973,1000000,75973,.074913,1000000,74913,.079589,1000000,79589,.098472,1000000,98472,.1117,1000000,111700,.147765,1000000,147765,.087725,1000000,87725,-51.8835467433215
1966,768880,547440,1965600,492430,762140,523320,1271891,32734,.025411,1000000,25411,.074721,1000000,74721,.07594,1000000,75940,.078088,1000000,78088,.100148,1000000,100148,.110551,1000000,110551,.151054,1000000,151054,.088599,1000000,88599,-51.4290096680148
1967,783191,550680,1987120,496610,763680,526670,1268170,33079,.024849,1000000,24849,.07651,1000000,76510,.076091,1000000,76091,.079219,1000000,79219,.099057,1000000,99057,.110754,1000000,110754,.14719,1000000,147190,.088801,1000000,88801,-50.3582720940818
1968,797416,552820,2007060,500340,765840,529870,1280000,33427,.03854,1000000,38540,.075245,1000000,75245,.075347,1000000,75347,.078617,1000000,78617,.099896,1000000,99896,.111607,1000000,111607,.148784,1000000,148784,.089089,1000000,89089,-49.3807732462012
1969,811613,555340,2026770,503960,771340,536853,1290000,33779,.025323,1000000,25323,.076442,1000000,76442,.07749,1000000,77490,.079573,1000000,79573,.10004,1000000,100040,.111939,1000000,111939,.149951,1000000,149951,.088655,1000000,88655,-48.9498884182344
1970,825812,554160,2032119,507720,777090,539584,1300792,34041.5,.026578,1000000,26578,.07617,1000000,76170,.075683,1000000,75683,.078327,1000000,78327,.099882,1000000,99882,.112269,1000000,112269,.149558,1000000,149558,.087763,1000000,87763,-48.858035706591
1971,840028,556060,2076610,511710,783410,540050,1307044,34494,.022896,1000000,22896,.07879,1000000,78790,.076422,1000000,76422,.079765,1000000,79765,.099796,1000000,99796,.111685,1000000,111685,.15208,1000000,152080,.089015,1000000,89015,-48.5955380735093
1972,854209,557850,2098960,515810,787400,544110,1314370,34858,.022675,1000000,22675,.077172,1000000,77172,.07711,1000000,77110,.079385,1000000,79385,.099381,1000000,99381,.112051,1000000,112051,.148971,1000000,148971,.087006,1000000,87006,-47.8011895737299
1973,868245,559130,2119090,519880,789670,549120,1321890,35225,.025323,1000000,25323,.076796,1000000,76796,.0773,1000000,77300,.080823,1000000,80823,.097847,1000000,97847,.112556,1000000,112556,.14751,1000000,147510,.086764,1000000,86764,-46.6947154198879
1974,881989,559320,2138540,523660,789960,552930,1329000,35596,.022443,1000000,22443,.07914,1000000,79140,.077678,1000000,77678,.079074,1000000,79074,.098847,1000000,98847,.113926,1000000,113926,.147376,1000000,147376,.086981,1000000,86981,-45.122899959452
1975,908266,558900,2159730,526990,786970,555890,1337449,35723.4,.023246,1000000,23246,.079144,1000000,79144,.078693,1000000,78693,.080559,1000000,80559,.09845,1000000,98450,.113931,1000000,113931,.148021,1000000,148021,.087578,1000000,87578,-43.5269449357106
1976,933032,558850,2180350,529830,783600,561680,1346901,35971,.024657,1000000,24657,.080215,1000000,80215,.07831,1000000,78310,.080102,1000000,80102,.098117,1000000,98117,.114039,1000000,114039,.146541,1000000,146541,.087553,1000000,87553,-42.079937539452
1977,952000,558520,2202390,532280,781840,564610,1356000,36351,.024971,1000000,24971,.08105,1000000,81050,.079616,1000000,79616,.08006,1000000,80060,.099239,1000000,99239,.11481,1000000,114810,.146667,1000000,146667,.088435,1000000,88435,-40.8389984384877
1978,956200,558220,2225850,534460,781060,566970,1365000,36775,.023564,1000000,23564,.080155,1000000,80155,.080187,1000000,80187,.08048,1000000,80480,.097762,1000000,97762,.114966,1000000,114966,.147031,1000000,147031,.088301,1000000,88301,-39.4762637250218
1979,969000,562849,2250550,536580,781260,563885,1375520,37200,.022058,1000000,22058,.080344,1000000,80344,.080177,1000000,80177,.080904,1000000,80904,.098649,1000000,98649,.115608,1000000,115608,.14864,1000000,148640,.087881,1000000,87881,-37.9578021657814
1980,981200,563410,2265458,538800,782750,564793,1382914,37636.2,.021651,1000000,21651,.080344,1000000,80344,.079105,1000000,79105,.080585,1000000,80585,.098818,1000000,98818,.115751,1000000,115751,.148009,1000000,148009,.087813,1000000,87813,-36.4263762919077
1981,993900,563290,2301380,541150,783990,565413,1390278,37876.6,.021616,1000000,21616,.079994,1000000,79994,.080529,1000000,80529,.081384,1000000,81384,.098321,1000000,98321,.116293,1000000,116293,.147789,1000000,147789,.087596,1000000,87596,-34.9783695174405
1982,1008600,563266,2325200,543600,782930,566158,1398162,38083.6,.021673,1000000,21673,.08013,1000000,80130,.080382,1000000,80382,.081812,1000000,81812,.099651,1000000,99651,.117444,1000000,117444,.14782,1000000,147820,.087681,1000000,87681,-33.5028221231054
1983,1023300,564413,2347990,546180,780810,566359,1407659,38260.5,.022392,1000000,22392,.079553,1000000,79553,.081015,1000000,81015,.080019,1000000,80019,.10146,1000000,101460,.117409,1000000,117409,.148204,1000000,148204,.086864,1000000,86864,-31.6567661975037
1984,1036800,565955,2370010,548880,777960,566675,1414824,38423,.021909,1000000,21909,.079177,1000000,79177,.081332,1000000,81332,.081031,1000000,81031,.100466,1000000,100466,.116264,1000000,116264,.149362,1000000,149362,.087395,1000000,87395,-29.367362883032
1985,1051438,567685,2392790,551700,776190,566810,1428226,38586.4,.021931,1000000,21931,.080183,1000000,80183,.081536,1000000,81536,.08151,1000000,81510,.098572,1000000,98572,.117837,1000000,117837,.148369,1000000,148369,.086728,1000000,86728,-27.1828502736283
1986,1066800,569302,2416250,554670,776350,566696,1438352,38666.7,.022218,1000000,22218,.079143,1000000,79143,.080915,1000000,80915,.080995,1000000,80995,.100733,1000000,100733,.118176,1000000,118176,.149539,1000000,149539,.086603,1000000,86603,-25.2851123698186
1987,1084628,570835,2439420,557760,777180,566780,1451149,38765.9,.022678,1000000,22678,.079315,1000000,79315,.080985,1000000,80985,.081973,1000000,81973,.09883,1000000,98830,.117962,1000000,117962,.148929,1000000,148929,.087639,1000000,87639,-23.523042156174
1988,1102168,572580,2463070,560920,781160,566975,1463433,38851.9,.023012,1000000,23012,.07846,1000000,78460,.08081,1000000,80810,.081931,1000000,81931,.099217,1000000,99217,.119126,1000000,119126,.15014,1000000,150140,.086769,1000000,86769,-22.1201859082956
1989,1119186,574593,2473420,564080,786770,567119,1473860,38924.5,.023894,1000000,23894,.079601,1000000,79601,.081839,1000000,81839,.081215,1000000,81215,.098837,1000000,98837,.118169,1000000,118169,.151231,1000000,151231,.086609,1000000,86609,-21.0820895937274
1990,1133682.5,576810,2487099,567180,802742,567627,1480407,38993.8,.024199,1000000,24199,.079201,1000000,79201,.081234,1000000,81234,.08198,1000000,81980,.100059,1000000,100059,.118167,1000000,118167,.151996,1000000,151996,.087573,1000000,87573,-19.7554216511662
1991,1149608,578996,2526430,570190,802746,567572,1485427,39055.9,.02374,1000000,23740,.07849,1000000,78490,.08109,1000000,81090,.08083,1000000,80830,.100252,1000000,100252,.119063,1000000,119063,.154687,1000000,154687,.08813,1000000,88130,-17.6567464735589
1992,1162980,580915,2554070,573110,802746,569603,1487043,39114.2,.024043,1000000,24043,.079427,1000000,79427,.080166,1000000,80166,.082265,1000000,82265,.099805,1000000,99805,.119425,1000000,119425,.15623,1000000,156230,.088925,1000000,88925,-15.6515430087298
1993,1175537,582770,2581200,575910,809746,572450,1486730,39117,.023316,1000000,23316,.078089,1000000,78089,.080687,1000000,80687,.0804,1000000,80400,.100539,1000000,100539,.118779,1000000,118779,.156012,1000000,156012,.088889,1000000,88889,-13.8369080074538
1994,1187831,580880,2605290,578560,811410,571540,1483660,39143.4,.02405,1000000,24050,.079786,1000000,79786,.079902,1000000,79902,.080163,1000000,80163,.101061,1000000,101061,.11976,1000000,119760,.155207,1000000,155207,.090366,1000000,90366,-11.8489798424082
1995,1200241,585330,2631190,581040,818690,572040,1482490,39199,.023534,1000000,23534,.078585,1000000,78585,.080206,1000000,80206,.079986,1000000,79986,.09996,1000000,99960,.118329,1000000,118329,.154129,1000000,154129,.090422,1000000,90422,-9.72075130825122
1996,1215414,587820,2652840,583750,819120,573800,1477390,39260,.024211,1000000,24211,.078474,1000000,78474,.081326,1000000,81326,.079665,1000000,79665,.099418,1000000,99418,.12093,1000000,120930,.152253,1000000,152253,.090675,1000000,90675,-7.75977465386059
1997,1227177,590090,2676360,586100,820710,575230,1473070,39323,.024159,1000000,24159,.07889,1000000,78890,.080012,1000000,80012,.080471,1000000,80471,.100038,1000000,100038,.120928,1000000,120928,.152587,1000000,152587,.090462,1000000,90462,-6.14092552899469
1998,1238599,590550,2702990,588470,820470,575890,1469090,39371,.023825,1000000,23825,.078767,1000000,78767,.07993,1000000,79930,.079623,1000000,79623,.099949,1000000,99949,.121312,1000000,121312,.152143,1000000,152143,.089866,1000000,89866,-4.3302783404848
1999,1253595,595010,2755627,585129,821000,576460,1462000,39683,.024879,1000000,24879,.078733,1000000,78733,.079722,1000000,79722,.079472,1000000,79472,.099956,1000000,99956,.121197,1000000,121197,.150198,1000000,150198,.090035,1000000,90035,-2.18413543391075
2000,1265830,595115,2814219,593297,827974,576343,1460012,39996.7,.0246,1000000,24600,.078714,1000000,78714,.078662,1000000,78662,.078846,1000000,78846,.099756,1000000,99756,.122201,1000000,122201,.151726,1000000,151726,.089966,1000000,89966,0
